# Supplementary material for: Pine-Extracted Volatile Oils Suppress Root Rot in Psammosilene tunicoides Through Direct Antifungal Activity and Rhizosphere Microbiome Modulation
Source: Plants (Basel). 2026 Jul 21;15(14):2228. doi: 10.3390/plants15142228 (PMC13417010; doi:10.3390/plants15142228)
Supplement: Supplementary file 1 [file plants-15-02228-s001.zip]

Archive with 1 entries (1 files):
- plants-4389508-supplementary.pdf
